# Supplementary material for: A new species of dragon’s blood Croton (Euphorbiaceae) from Serra dos Órgãos (Rio de Janeiro, Brazil)
Source: PhytoKeys. 2019 Jun 28;126:13–24. doi: 10.3897/phytokeys.126.35649 (PMC6611756; doi:10.3897/phytokeys.126.35649)
Supplement: XML Treatment for Croton rizzinii [file phytokeys.126.35649-treatment1.xml]

<!DOCTYPE tp:taxon-treatment
  PUBLIC "-//TaxonX//DTD Taxonomic Treatment Publishing DTD v0 20100105//EN" "tax-treatment-NSO.dtd">
<tp:taxon-treatment xmlns:tp="http://www.plazi.org/taxpub"><tp:treatment-meta><kwd-group><label>Taxon classification</label><kwd><named-content xmlns:xlink="http://www.w3.org/1999/xlink" content-type="kingdom">Plantae</named-content></kwd><kwd><named-content xmlns:xlink="http://www.w3.org/1999/xlink" content-type="order">Malpighiales</named-content></kwd><kwd><named-content xmlns:xlink="http://www.w3.org/1999/xlink" content-type="family">Euphorbiaceae</named-content></kwd></kwd-group><mixed-citation publication-type="journal"><person-group><name><surname>de Farias</surname><given-names>Sabrina Queiroz</given-names></name><name><surname>Medeiros</surname><given-names>Débora</given-names></name><name><surname>Riina</surname><given-names>Ricarda</given-names></name></person-group><article-title>A new species of dragon’s blood <italic><tp:taxon-name><tp:taxon-name-part taxon-name-part-type="genus" reg="Croton">Croton</tp:taxon-name-part></tp:taxon-name></italic> (<tp:taxon-name><tp:taxon-name-part taxon-name-part-type="family">Euphorbiaceae</tp:taxon-name-part></tp:taxon-name>) from Serra dos Órgãos (Rio de Janeiro, Brazil)</article-title><source>PhytoKeys</source><day>28</day><month>6</month><year>2019</year><volume>126</volume><fpage>13</fpage><lpage>24</lpage><pub-id pub-id-type="doi">10.3897/phytokeys.126.35649</pub-id></mixed-citation></tp:treatment-meta><tp:nomenclature><tp:taxon-name>
              <tp:taxon-name-part taxon-name-part-type="genus" reg="Croton">Croton</tp:taxon-name-part>
              <tp:taxon-name-part taxon-name-part-type="species" reg="rizzinii">rizzinii</tp:taxon-name-part>
              <object-id xmlns:xlink="http://www.w3.org/1999/xlink" content-type="ipni" xlink:type="simple">urn:lsid:ipni.org:names:77199042-1</object-id>
            </tp:taxon-name><tp:taxon-authority>Farias &amp; Riina</tp:taxon-authority><tp:taxon-status xmlns:xlink="http://www.w3.org/1999/xlink" xlink:type="simple">sp. nov.</tp:taxon-status><xref ref-type="fig" rid="F1">Figures 1</xref><xref ref-type="fig" rid="F2">, 2</xref></tp:nomenclature><tp:treatment-sec sec-type="diagnosis" id="SECID0E6IAC"><title>Diagnosis.</title><p><italic><tp:taxon-name><tp:taxon-name-part taxon-name-part-type="genus" reg="Croton">Croton</tp:taxon-name-part><tp:taxon-name-part taxon-name-part-type="species" reg="rizzinii">rizzinii</tp:taxon-name-part></tp:taxon-name></italic> is similar to <italic><tp:taxon-name><tp:taxon-name-part taxon-name-part-type="genus" reg="Croton">Croton</tp:taxon-name-part><tp:taxon-name-part taxon-name-part-type="species" reg="celtidifolius">celtidifolius</tp:taxon-name-part></tp:taxon-name></italic> Baill., but differs from the latter by the yellowish latex (vs. ochraceous to reddish latex), branches with appressed to stipitate stellate-porrect, stipitate-fasciculate and appressed-multiradiate trichomes (vs. appressed to stipitate stellate, stellate-porrect, appressed dendritic and dendritic-porrect trichomes), stipules (10–)12–14 mm long, laciniate-glandular (vs. 2–6 mm long, entire, eglandular), bracts with two inconspicuous glands (colleters) at the base (vs. eglandular bracts), staminate flowers with 64–76 stamens (vs. 50–60), campanulate pistillate flowers, sepals ca. 6–9.5 mm long, valvate to slightly imbricate (vs. rotate, ca. 2.5–5 mm long, valvate).</p></tp:treatment-sec><tp:treatment-sec sec-type="material" id="SECID0E2JAC"><title>Type.</title><p>BRAZIL. Rio de Janeiro: Teresópolis, Parque Nacional da Serra dos Órgãos, BR-495, rodovia Teresópolis-Itaipava, em borda de mata de encosta, <named-content xmlns:xlink="http://www.w3.org/1999/xlink" content-type="dwc:verbatimCoordinates" xlink:type="simple"><named-content content-type="geo-json" specific-use="{&#34;type&#34;:&#34;Point&#34;,&#34;coordinates&#34;:[-43.035694,-22.411333]}" id="NCID0EEKAC" xlink:type="simple">22°24'40.8"S, 43°02'08.5"W</named-content></named-content>, alt. 1414 m, 28 Jan 2017, fl, S.Q. Farias &amp; J.L. Silva 205 (holotype: R!; isotype: RB!).</p></tp:treatment-sec><tp:treatment-sec sec-type="description" id="SECID0EJKAC"><title>Description.</title><p><bold><italic>Trees</italic></bold> ca. 5–10 m tall, monoecious; young branches with a dense to sparse indumentum of appressed to stipitate stellate-porrect, stipitate-fasciculate and appressed-multiradiate trichomes, cinereous, yellowish, or pale ferrugineous; latex yellowish. <bold><italic>Leaves</italic></bold> alternate, simple; lamina 7–22 × 2.4–12.2 cm, discolorous, membrana<!--PageBreak --><!--PageBreak -->ceous, ovate to cordate, apex acute, long-acuminate to caudate-acuminate, base rounded, obtuse to cordate, adaxial surface sparsely pubescent with indumentum of appressed to short-stipitate fasciculate trichomes, more concentrated along the veins, abaxial surface densely pubescent with indumentum of stipitate stellate-porrect to stipitate-multiradiate trichomes; venation brochidodromous, trinerved at the base to palminerved; margin inconspicuously dentate, with ovoid to cylindrical glands (colleters) at the tip of each tooth; petioles 1.9–13 cm long, with dense indumentum of appressed to stipitate stellate-porrect, stipitate-fasciculate and appressed-multiradiate trichomes; nectary glands 2, acropetiolar, patelliform, shortly stipitate to stipitate, on the abaxial side; stipules (10–)12–14 mm long, linear-lanceolate, cream to yellowish-green, margin laciniate-glandular, sometimes with a glandular tip, abaxial surface with sparse indumentum of appressed stellate-porrect to multiradiate trichomes. <bold><italic>Inflorescences</italic></bold> terminal, erect, 6–29 cm long, axis with dense indumentum of appressed to stipitate stellate-porrect trichomes; proximal cymules bisexual, spaced along the axis; cymule bracts variable in size and shape, 4–9 × 1.6–2 mm, narrowly oblong, linear-lanceolate or lanceolate, abaxial surface with appressed stellate-porrect trichomes, with 2 sessile, minute, basal glands (colleters), margin entire to irregularly dissected with stipitate-fasciculate trichomes. <bold><italic>Staminate flowers</italic></bold> rotate, 7–11 mm long; pedicel 2.5–6 mm long, with indumentum of appressed stellate-porrect trichomes; sepals 5, valvate, connate at the base, entire, equal, 3.5–4 × 2–2.5 mm, ovate, apex acute, adaxial surface with simple trichomes at the base and along the margin; abaxial surface with appressed stellate-porrect trichomes; petals 5, 2.2–3.5 × 0.9–1.2 mm, distinct, oblanceolate, apex acute, adaxial surface with simple trichomes at the base, abaxial surface with simple trichomes along the margin; stamens 64–76, filaments 2.5–4.5 mm long, with simple trichomes, disc 5-segmented, receptacle villose with dense simple trichomes. <bold><italic>Pistillate flowers</italic></bold> campanulate, 6.5–10.1 mm long, sessile to subsessile; sepals 5, 6–9.5 × 4–5 mm, valvate to slightly imbricate, connate at the base, entire, unequal, ovate to broadly ovate, apex acute to abruptly acute with glandular tip (colleter), adaxial surface with indumentum of short-stipitate stellate trichomes at the distal portion, abaxial surface with indumentum of appressed stellate-porrect and appressed-multiradiate trichomes; maculate glands sometimes present on some of the sepals; petals each reduced to a filament with an apical gland (colleter); ovary ca. 3.4 mm in diam., densely covered with pale ferrugineous rosulate trichomes; styles 3, 4-fid to multifid (12–18 terminal tips), connate at the base, with appressed stellate-porrect trichomes; disc 5-segmented. <bold><italic>Capsules</italic></bold> 7.5–10 × 4.8–5.4 mm, subglobose, densely covered with pale ferrugineous rosulate trichomes; sepals and columella persistent; columella 6 mm long. <bold><italic>Seeds</italic></bold> 4.1–5.4 × 3–3.3 mm, oblongoid, brown, ribbed; caruncle 1 × 2.5 mm, cream, transversely oblong.</p><fig id="F1" position="float" orientation="portrait"><label>Figure 1.</label><caption><p><italic><tp:taxon-name><tp:taxon-name-part taxon-name-part-type="genus" reg="Croton">Croton</tp:taxon-name-part><tp:taxon-name-part taxon-name-part-type="species" reg="rizzinii">rizzinii</tp:taxon-name-part></tp:taxon-name></italic>. <bold>A</bold> Adult individual in hillside forest <bold>B</bold> young flowering branch <bold>C</bold> mature flowering branch <bold>D</bold> detail of a mature flowering branch <bold>E</bold> detail of laciniate-glandular stipules <bold>F</bold> young branch showing yellowish latex <bold>G</bold> detail of leaf showing acropetiolar glands <bold>H–K</bold> stages of development of pistillate flowers <bold>H</bold> top view of a young pistillate flower <bold>I</bold> young pistillate flower showing a maculate gland on the distal portion of the sepal <bold>J</bold> young pistillate flower <bold>K</bold> mature pistillate flower <bold>L</bold> fruit <bold>M</bold> inflorescence showing pistillate and staminate flowers <bold>N</bold> inflorescence showing fruits. (Photos by S.Q. Farias).</p></caption><graphic xmlns:xlink="http://www.w3.org/1999/xlink" xlink:href="phytokeys-126-013-g001.jpg" position="float" orientation="portrait" xlink:type="simple" id="oo_313718.jpg"/></fig><fig id="F2" position="float" orientation="portrait"><label>Figure 2.</label><caption><p>Images from herbarium specimens of <italic><tp:taxon-name><tp:taxon-name-part taxon-name-part-type="genus" reg="Croton">Croton</tp:taxon-name-part><tp:taxon-name-part taxon-name-part-type="species" reg="rizzinii">rizzinii</tp:taxon-name-part></tp:taxon-name></italic>. <bold>A</bold> Flowering branch <bold>B</bold> inflorescence <bold>C</bold> indumentum on the adaxial surface of the lamina <bold>D</bold> indumentum on the abaxial surface of the lamina <bold>E</bold> detail of leaf showing the two acropetiolar glands <bold>F</bold> stipules <bold>G</bold> detail of a bract of a cymule with glands (colleters) at the base <bold>H</bold> mature pistillate flower <bold>I</bold> detail of the styles connate at the base <bold>J</bold> pistillate flower with ovary removed, showing disc and a gland at the base of one of the sepals <bold>K</bold> seed (ventral surface). (<bold>A, B</bold><italic>S.Q</italic>. <italic>Farias 241</italic><bold>C, D, G</bold><italic>S.Q. Farias &amp; J.L. Silva 239</italic><bold>E, F, K</bold><italic>S.Q. Farias &amp; J.L. Silva 234</italic>; <bold>H, I, J</bold><italic>S.Q. Farias &amp; J.L. Silva 205</italic>, holotype).</p></caption><graphic xmlns:xlink="http://www.w3.org/1999/xlink" xlink:href="phytokeys-126-013-g002.jpg" position="float" orientation="portrait" xlink:type="simple" id="oo_313719.jpg"/></fig></tp:treatment-sec><tp:treatment-sec sec-type="material" id="SECID0E6OAC"><title>Specimens examined.</title><p>BRAZIL – Rio de Janeiro • A. Souza et al. 1576 (R); Teresópolis [Guapimirim], Serra dos Órgãos, rodovia Rio-Teresópolis, próximo ao rio Soberbo; <named-content xmlns:xlink="http://www.w3.org/1999/xlink" content-type="dwc:verbatimCoordinates" xlink:type="simple"><named-content content-type="geo-json" specific-use="{&#34;type&#34;:&#34;Point&#34;,&#34;coordinates&#34;:[-43.007697,-22.489878]}" id="NCID0EIPAC" xlink:type="simple">22°29'23.56"S, 43°00'27.71"W</named-content></named-content>; alt. 505 m; 28 Nov. 1986; fl • A. Souza et al. 1575 (R); Petrópolis, Parque Nacional da Serra dos Órgãos, BR-495, rodovia Teresópolis-Itaipava; 28 Nov. 1986; fl • S.Q. Farias &amp; J.L. Silva 239 (R); ibid, km 9; <named-content xmlns:xlink="http://www.w3.org/1999/xlink" content-type="dwc:verbatimCoordinates" xlink:type="simple"><named-content content-type="geo-json" specific-use="{&#34;type&#34;:&#34;Point&#34;,&#34;coordinates&#34;:[-43.040056,-22.410694]}" id="NCID0EQPAC" xlink:type="simple">22°24'38.5"S, 43°02'24.2"W</named-content></named-content>; alt. 1416 m; 28 Apr. 2018; fl • R. Barnes s.n. (R <!--PageBreak --><!--PageBreak -->186364, FUEL34028, INPA 212592, IPA 61764, MBM 275097, RB 377649, SP 361735); Teresópolis; 30 Jun. 1995; fl • R. Barnes s.n. (R 185344); Serra dos Órgãos, próximo ao abrigo 3; <named-content xmlns:xlink="http://www.w3.org/1999/xlink" content-type="dwc:verbatimCoordinates" xlink:type="simple"><named-content content-type="geo-json" specific-use="{&#34;type&#34;:&#34;Point&#34;,&#34;coordinates&#34;:[-42.983392,-22.448422]}" id="NCID0E2PAC" xlink:type="simple">22°26'54.32"S, 42°59'0.21"W</named-content></named-content>; alt. 1000 m; 25 Jan. 1995; fl • S.Q. Farias &amp; J.L. Silva 200 (R); BR-495, rodovia Teresópolis-Itaipava; <named-content xmlns:xlink="http://www.w3.org/1999/xlink" content-type="dwc:verbatimCoordinates" xlink:type="simple"><named-content content-type="geo-json" specific-use="{&#34;type&#34;:&#34;Point&#34;,&#34;coordinates&#34;:[-43.035694,-22.411333]}" id="NCID0EEAAE" xlink:type="simple">22°24'40.8"S, 43°02'08.5"W</named-content></named-content>; alt. 1414 m; 15 Jan. 2017; fl, fr • S.Q. Farias &amp; J.L. Silva 234 (R, RB); ibid; 2 Apr. 2018; fl, fr • S.Q. Farias 241 (R, RB); ibid; 2 Mar. 2019; fl, fr.</p></tp:treatment-sec><tp:treatment-sec sec-type="distribution" id="SECID0EJAAE"><title>Distribution and habitat.</title><p><italic><tp:taxon-name><tp:taxon-name-part taxon-name-part-type="genus" reg="Croton">Croton</tp:taxon-name-part><tp:taxon-name-part taxon-name-part-type="species" reg="rizzinii">rizzinii</tp:taxon-name-part></tp:taxon-name></italic> is only known from the Serra dos Órgãos National Park, with records in the municipalities of Guapimirim, Petrópolis and Teresópolis (Rio de Janeiro) (Figure <xref ref-type="fig" rid="F3">3</xref>). It grows in montane ombrophilous dense forest, between 500 and 1500 m elevation and in disturbed areas like forest edges and roadsides.</p><fig id="F3" position="float" orientation="portrait"><label>Figure 3.</label><caption><p>Map of Rio de Janeiro State showing the distribution of <italic><tp:taxon-name><tp:taxon-name-part taxon-name-part-type="genus" reg="Croton">Croton</tp:taxon-name-part><tp:taxon-name-part taxon-name-part-type="species" reg="rizzinii">rizzinii</tp:taxon-name-part></tp:taxon-name></italic> (black circles). The inset map of Brazil on the left provides the context with the state of Rio de Janeiro highlighted in grey. ES = Espírito Santo, MG = Minas Gerais, RJ = Rio de Janeiro, SP = São Paulo.</p></caption><graphic xmlns:xlink="http://www.w3.org/1999/xlink" xlink:href="phytokeys-126-013-g003.jpg" position="float" orientation="portrait" xlink:type="simple" id="oo_313720.jpg"/></fig></tp:treatment-sec><tp:treatment-sec sec-type="phenology" id="SECID0EWBAE"><title>Phenology.</title><p>The new species has been collected in flower in January, March, April, June, November and December. The flowering peak is in December and January, with fruits between January and April.</p></tp:treatment-sec><tp:treatment-sec sec-type="etymology" id="SECID0E2BAE"><title>Etymology.</title><p>The specific epithet is given in homage to Carlos Toledo Rizzini, a Brazilian botanist, for his dedication to the study of the flora of the Serra dos Órgãos mountain range.</p></tp:treatment-sec><tp:treatment-sec sec-type="conservation status" id="SECID0EECAE"><title>Conservation status.</title><p><italic><tp:taxon-name><tp:taxon-name-part taxon-name-part-type="genus" reg="Croton">Croton</tp:taxon-name-part><tp:taxon-name-part taxon-name-part-type="species" reg="rizzinii">rizzinii</tp:taxon-name-part></tp:taxon-name></italic> is known from a few collections in three municipalities of the PARNASO. It has an estimated Extent of Occurrence (EOO) of 19,653 km<sup>2</sup>. Although the species occurs within a conservation unit, it suffers considerably from anthropic pressure caused by tourism, urbanisation, agriculture and <!--PageBreak -->grazing. Based on our data, <italic><tp:taxon-name><tp:taxon-name-part taxon-name-part-type="genus" reg="Croton">Croton</tp:taxon-name-part><tp:taxon-name-part taxon-name-part-type="species" reg="rizzinii">rizzinii</tp:taxon-name-part></tp:taxon-name></italic> could be assessed either as Critically Endangered (CR B1b[iii]) or Data Deficient (DD). The latter category is based on the lack of sufficient information regarding the distribution and size of populations.</p></tp:treatment-sec><tp:treatment-sec sec-type="discussion" id="SECID0EEDAE"><title>Discussion.</title><p><italic><tp:taxon-name><tp:taxon-name-part taxon-name-part-type="genus" reg="Croton">Croton</tp:taxon-name-part><tp:taxon-name-part taxon-name-part-type="species" reg="rizzinii">rizzinii</tp:taxon-name-part></tp:taxon-name></italic> can be recognised in the field by its yellowish latex, laciniate-glandular stipules that are cream to green-yellowish in colour, bracts with two inconspicuous glands (colleters) at the base, campanulate pistillate flowers with sepals covering the entire ovary and the presence of maculate glands on the adaxial surface. We are assigning the species to <tp:taxon-name><tp:taxon-name-part taxon-name-part-type="genus" reg="Croton">Croton</tp:taxon-name-part><tp:taxon-name-part taxon-name-part-type="infraspecific-rank">sect.</tp:taxon-name-part><tp:taxon-name-part taxon-name-part-type="section" reg="Cyclostigma">Cyclostigma</tp:taxon-name-part></tp:taxon-name> (<xref ref-type="bibr" rid="B23">Van Ee et al. 2011</xref>) due to its arborescent habit, yellowish latex, stellate trichomes, triplinerved to palmate venation, acropetiolar glands, basal bisexual cymules, pistillate flowers with vestigial petals and staminate flowers with numerous stamens. However, further testing using molecular characters would be desirable to confirm its phylogenetic position. The finding of a new species in this section in a relatively well explored area is surprising and shows that botanical exploration continues to be relevant in highly diverse Neotropical areas and especially in biodiversity hotspots (<xref ref-type="bibr" rid="B14">Myers et al. 2000</xref>, <xref ref-type="bibr" rid="B13">Joppa et al. 2011</xref>) regardless of their current level of floristic inventory and the taxonomic knowledge of the focal group (<xref ref-type="bibr" rid="B19">Riina et al. 2018</xref>).</p><p><italic><tp:taxon-name><tp:taxon-name-part taxon-name-part-type="genus" reg="Croton">Croton</tp:taxon-name-part><tp:taxon-name-part taxon-name-part-type="species" reg="rizzinii">rizzinii</tp:taxon-name-part></tp:taxon-name></italic> can be distinguished from other Brazilian <italic><tp:taxon-name><tp:taxon-name-part taxon-name-part-type="genus" reg="Cyclostigma">Cyclostigma</tp:taxon-name-part></tp:taxon-name></italic> species by its laciniate-glandular stipules, bracts with glands (colleters) at the base, sepals of the pistillate flowers with glands (colleters) at the apex and, sometimes, macular glands on the adaxial surface. Another character distinguishing it from its most similar species in the <abbrev xmlns:xlink="http://www.w3.org/1999/xlink" xlink:title="Atlantic Rain Forest" id="ABBRID0EGFAE" xlink:type="simple">ARF</abbrev> is the size of seeds, which are the smallest in size amongst them (Table <xref ref-type="table" rid="T1">1</xref>). Amongst the <abbrev xmlns:xlink="http://www.w3.org/1999/xlink" xlink:title="Atlantic Rain Forest" id="ABBRID0EOFAE" xlink:type="simple">ARF</abbrev><italic><tp:taxon-name><tp:taxon-name-part taxon-name-part-type="genus" reg="Cyclostigma">Cyclostigma</tp:taxon-name-part></tp:taxon-name></italic> species, <italic><tp:taxon-name><tp:taxon-name-part taxon-name-part-type="genus" reg="Croton">Croton</tp:taxon-name-part><tp:taxon-name-part taxon-name-part-type="species" reg="rizzinii">rizzinii</tp:taxon-name-part></tp:taxon-name></italic> appears to be most similar to <italic><tp:taxon-name><tp:taxon-name-part taxon-name-part-type="genus" reg="Croton">C.</tp:taxon-name-part><tp:taxon-name-part taxon-name-part-type="species" reg="celtidifolius">celtidifolius</tp:taxon-name-part></tp:taxon-name></italic> (<xref ref-type="bibr" rid="B20">Santos et al. 2017</xref>; <xref ref-type="bibr" rid="B4">Caruzo and Cordeiro 2007</xref>). Both species occur sympatrically and syntopically and can be confused by their similar ovate to cordate and pubescent leaves, trinerved at the base to palminerved venation, short-stipitate to stipitate petiolar glands on the abaxial side of the petiole and subglobose fruits. However, they can be readily distinguished by several characters, mainly by those related to latex colour, type of trichomes on branches, number of acropetiolar glands, stipules, bracteoles, stamen number and pistillate flowers (see Table <xref ref-type="table" rid="T1">1</xref> and identification key). Due to their resemblance, specimens of <italic><tp:taxon-name><tp:taxon-name-part taxon-name-part-type="genus" reg="Croton">C.</tp:taxon-name-part><tp:taxon-name-part taxon-name-part-type="species" reg="rizzinii">rizzinii</tp:taxon-name-part></tp:taxon-name></italic> have often misidentified as <italic><tp:taxon-name><tp:taxon-name-part taxon-name-part-type="genus" reg="Croton">C.</tp:taxon-name-part><tp:taxon-name-part taxon-name-part-type="species" reg="celtidifolius">celtidifolius</tp:taxon-name-part></tp:taxon-name></italic> in herbaria.</p><table-wrap id="T1" position="float" orientation="portrait"><label>Table 1.</label><caption><p>Main characters distinguishing <italic><tp:taxon-name><tp:taxon-name-part taxon-name-part-type="genus" reg="Croton">Croton</tp:taxon-name-part><tp:taxon-name-part taxon-name-part-type="species" reg="rizzinii">rizzinii</tp:taxon-name-part></tp:taxon-name></italic> from its morphologically closest species in the Atlantic Rain Forest (<abbrev xmlns:xlink="http://www.w3.org/1999/xlink" xlink:title="Atlantic Rain Forest" id="ABBRID0EFIAE" xlink:type="simple">ARF</abbrev>).</p></caption><table id="TID0EVNAC" rules="all"><tbody><tr><td rowspan="1" colspan="1">
                      <bold>Characters</bold>
                    </td><td rowspan="1" colspan="1">
                      <bold><italic><tp:taxon-name>
                            <tp:taxon-name-part taxon-name-part-type="genus" reg="Croton">C.</tp:taxon-name-part>
                            <tp:taxon-name-part taxon-name-part-type="species" reg="rizzinii">rizzinii</tp:taxon-name-part>
                          </tp:taxon-name></italic></bold>
                    </td><td rowspan="1" colspan="1">
                      <bold><italic><tp:taxon-name>
                            <tp:taxon-name-part taxon-name-part-type="genus" reg="Croton">C.</tp:taxon-name-part>
                            <tp:taxon-name-part taxon-name-part-type="species" reg="alchorneicarpus">alchorneicarpus</tp:taxon-name-part>
                          </tp:taxon-name></italic></bold>
                    </td><td rowspan="1" colspan="1">
                      <bold><italic><tp:taxon-name>
                            <tp:taxon-name-part taxon-name-part-type="genus" reg="Croton">C.</tp:taxon-name-part>
                            <tp:taxon-name-part taxon-name-part-type="species" reg="celtidifolius">celtidifolius</tp:taxon-name-part>
                          </tp:taxon-name></italic></bold>
                    </td><td rowspan="1" colspan="1">
                      <bold><italic><tp:taxon-name>
                            <tp:taxon-name-part taxon-name-part-type="genus" reg="Croton">C.</tp:taxon-name-part>
                            <tp:taxon-name-part taxon-name-part-type="species" reg="lagoensis">lagoensis</tp:taxon-name-part>
                          </tp:taxon-name></italic></bold>
                    </td><td rowspan="1" colspan="1">
                      <bold><italic><tp:taxon-name>
                            <tp:taxon-name-part taxon-name-part-type="genus" reg="Croton">C.</tp:taxon-name-part>
                            <tp:taxon-name-part taxon-name-part-type="species" reg="vulnerarius">vulnerarius</tp:taxon-name-part>
                          </tp:taxon-name></italic></bold>
                    </td></tr><tr><td rowspan="1" colspan="1">Maximum height (m)</td><td rowspan="1" colspan="1">10</td><td rowspan="1" colspan="1">15</td><td rowspan="1" colspan="1">15</td><td rowspan="1" colspan="1">4</td><td rowspan="1" colspan="1">10</td></tr><tr><td rowspan="1" colspan="1">Trichomes on branches</td><td rowspan="1" colspan="1">Appressed to stipitate stellate-porrect, stipitate-fasciculate and appressed-multiradiate</td><td rowspan="1" colspan="1">Appressed stellate, stellate-porrect, dendritic and dendritic-porrect</td><td rowspan="1" colspan="1">Appressed to stipitate stellate, stellate-porrect, appressed dendritic and dendritic-porrect</td><td rowspan="1" colspan="1">Appressed to stipitate stellate-lepidote</td><td rowspan="1" colspan="1">Appressed-stellate, stipitate-dendritic and appressed-rosulate</td></tr><tr><td rowspan="1" colspan="1">Petiolar glands</td><td rowspan="1" colspan="1">2, short-stipitate to stipitate</td><td rowspan="1" colspan="1">2(–4), stipitate</td><td rowspan="1" colspan="1">2(–4), stipitate, rarely short-stipitate</td><td rowspan="1" colspan="1">2, sessile</td><td rowspan="1" colspan="1">2(–4), stipitate</td></tr><tr><td rowspan="1" colspan="1">Stipule shape</td><td rowspan="1" colspan="1">Linear-lanceolate, never foliaceous</td><td rowspan="1" colspan="1">Linear to lanceolate, sometimes foliaceous</td><td rowspan="1" colspan="1">Linear to lanceolate, rarely foliaceous</td><td rowspan="1" colspan="1">Linear-lanceolate to lanceolate, never foliaceous</td><td rowspan="1" colspan="1">Lanceolate to filiform, never foliaceous</td></tr><tr><td rowspan="1" colspan="1">Stipule margin</td><td rowspan="1" colspan="1">Laciniate-glandular</td><td rowspan="1" colspan="1">Entire</td><td rowspan="1" colspan="1">Entire</td><td rowspan="1" colspan="1">Entire</td><td rowspan="1" colspan="1">Entire</td></tr><tr><td rowspan="1" colspan="1">Stipule length (mm)</td><td rowspan="1" colspan="1">(10–)12–14</td><td rowspan="1" colspan="1">6–12</td><td rowspan="1" colspan="1">2–6</td><td rowspan="1" colspan="1">6–8</td><td rowspan="1" colspan="1">(9–)13–16</td></tr><tr><td rowspan="1" colspan="1">Inflorescence length (cm)</td><td rowspan="1" colspan="1">6–29</td><td rowspan="1" colspan="1">6–13</td><td rowspan="1" colspan="1">(11–)22–32</td><td rowspan="1" colspan="1">10–15</td><td rowspan="1" colspan="1">7–12</td></tr><tr><td rowspan="1" colspan="1">Bracts of the cymules</td><td rowspan="1" colspan="1">Entire to irregularly dissected, 2 glands at the base</td><td rowspan="1" colspan="1">Entire, eglandular</td><td rowspan="1" colspan="1">Entire, eglandular</td><td rowspan="1" colspan="1">Entire, eglandular</td><td rowspan="1" colspan="1">Entire, eglandular</td></tr><tr><td rowspan="1" colspan="1">Staminate flower shape</td><td rowspan="1" colspan="1">Rotate</td><td rowspan="1" colspan="1">Rotate</td><td rowspan="1" colspan="1">Rotate</td><td rowspan="1" colspan="1">Rotate</td><td rowspan="1" colspan="1">Subcampanulate</td></tr><tr><td rowspan="1" colspan="1">Stamen number</td><td rowspan="1" colspan="1">64–76</td><td rowspan="1" colspan="1">ca. 60</td><td rowspan="1" colspan="1">50–60</td><td rowspan="1" colspan="1">40–50</td><td rowspan="1" colspan="1">ca. 100</td></tr><tr><td rowspan="1" colspan="1">Pistillate flower shape</td><td rowspan="1" colspan="1">Campanulate</td><td rowspan="1" colspan="1">Subcampanulate</td><td rowspan="1" colspan="1">Rotate</td><td rowspan="1" colspan="1">Campanulate</td><td rowspan="1" colspan="1">Campanulate</td></tr><tr><td rowspan="1" colspan="1">Pistillate sepal shape</td><td rowspan="1" colspan="1">Ovate to broadly ovate</td><td rowspan="1" colspan="1">Broadly ovate</td><td rowspan="1" colspan="1">Ovate to lanceolate</td><td rowspan="1" colspan="1">Broadly ovate</td><td rowspan="1" colspan="1">Ovate-lanceolate</td></tr><tr><td rowspan="1" colspan="1">Pistillate sepal length (mm)</td><td rowspan="1" colspan="1">6–9.5</td><td rowspan="1" colspan="1">5–9.4</td><td rowspan="1" colspan="1">2.5–5</td><td rowspan="1" colspan="1">3–6</td><td rowspan="1" colspan="1">5.5–7.5</td></tr><tr><td rowspan="1" colspan="1">Vestigial pistillate petals</td><td rowspan="1" colspan="1">Filiform</td><td rowspan="1" colspan="1">Filiform</td><td rowspan="1" colspan="1">Filiform</td><td rowspan="1" colspan="1">Filiform</td><td rowspan="1" colspan="1">Linear-lanceolate</td></tr><tr><td rowspan="1" colspan="1">Seed size (mm)</td><td rowspan="1" colspan="1">4.1–5.4 × 3–3.3</td><td rowspan="1" colspan="1">7.5 × 4</td><td rowspan="1" colspan="1">5.7–7 × 3.7–4</td><td rowspan="1" colspan="1">7 × 4</td><td rowspan="1" colspan="1">5.9 × 3.4</td></tr><tr><td rowspan="1" colspan="1">Habitat</td><td rowspan="1" colspan="1">Montane wet forest</td><td rowspan="1" colspan="1">Montane wet forest, riparian forest</td><td rowspan="1" colspan="1">Montane wet forest, dry forest riparian forest</td><td rowspan="1" colspan="1">Dry forest, campos rupestres</td><td rowspan="1" colspan="1">Montane wet forest, dry forest</td></tr><tr><td rowspan="1" colspan="1">Elevation (m)</td><td rowspan="1" colspan="1">500–1500</td><td rowspan="1" colspan="1">800–2320</td><td rowspan="1" colspan="1">350–1400</td><td rowspan="1" colspan="1">800–1800</td><td rowspan="1" colspan="1">780–1600</td></tr><tr><td rowspan="1" colspan="1">Distribution</td><td rowspan="1" colspan="1"><abbrev xmlns:xlink="http://www.w3.org/1999/xlink" xlink:title="Atlantic Rain Forest" id="ABBRID0EZVAE" xlink:type="simple">ARF</abbrev> (RJ)</td><td rowspan="1" colspan="1"><abbrev xmlns:xlink="http://www.w3.org/1999/xlink" xlink:title="Atlantic Rain Forest" id="ABBRID0EBWAE" xlink:type="simple">ARF</abbrev> (MG, SP, RJ)</td><td rowspan="1" colspan="1"><abbrev xmlns:xlink="http://www.w3.org/1999/xlink" xlink:title="Atlantic Rain Forest" id="ABBRID0EJWAE" xlink:type="simple">ARF</abbrev> (ES, MG, PR, RJ, SC, SP, RS)</td><td rowspan="1" colspan="1">Between <abbrev xmlns:xlink="http://www.w3.org/1999/xlink" xlink:title="Atlantic Rain Forest" id="ABBRID0ERWAE" xlink:type="simple">ARF</abbrev> and Cerrado (MG)</td><td rowspan="1" colspan="1"><abbrev xmlns:xlink="http://www.w3.org/1999/xlink" xlink:title="Atlantic Rain Forest" id="ABBRID0EZWAE" xlink:type="simple">ARF</abbrev> (MG, SP, RJ, PR)</td></tr></tbody></table></table-wrap><p><italic><tp:taxon-name><tp:taxon-name-part taxon-name-part-type="genus" reg="Croton">Croton</tp:taxon-name-part><tp:taxon-name-part taxon-name-part-type="species" reg="rizzinii">rizzinii</tp:taxon-name-part></tp:taxon-name></italic> is also similar to <italic><tp:taxon-name><tp:taxon-name-part taxon-name-part-type="genus" reg="Croton">C.</tp:taxon-name-part><tp:taxon-name-part taxon-name-part-type="species" reg="vulnerarius">vulnerarius</tp:taxon-name-part></tp:taxon-name></italic> Baill. and <italic><tp:taxon-name><tp:taxon-name-part taxon-name-part-type="genus" reg="Croton">C.</tp:taxon-name-part><tp:taxon-name-part taxon-name-part-type="species" reg="alchorneicarpus">alchorneicarpus</tp:taxon-name-part></tp:taxon-name></italic> Croizat, mostly regarding the young pistillate flowers. <italic><tp:taxon-name><tp:taxon-name-part taxon-name-part-type="genus" reg="Croton">Croton</tp:taxon-name-part><tp:taxon-name-part taxon-name-part-type="species" reg="vulnerarius">vulnerarius</tp:taxon-name-part></tp:taxon-name></italic> and <italic><tp:taxon-name><tp:taxon-name-part taxon-name-part-type="genus" reg="Croton">C.</tp:taxon-name-part><tp:taxon-name-part taxon-name-part-type="species" reg="rizzinii">rizzinii</tp:taxon-name-part></tp:taxon-name></italic> occur sympatrically within PARNASO, but so far, they have not been found in the same locality. These species share an arborescent habit, pubescent leaves, conspicuous stipules, sessile to subsessile campanulate pistillate flowers, valvate to slightly imbricate sepals and styles connate at the base. Nevertheless, they can be distinguished by several characters (see Table <xref ref-type="table" rid="T1">1</xref> and identification key). In relation to <italic><tp:taxon-name><tp:taxon-name-part taxon-name-part-type="genus" reg="Croton">C.</tp:taxon-name-part><tp:taxon-name-part taxon-name-part-type="species" reg="alchorneicarpus">alchorneicarpus</tp:taxon-name-part></tp:taxon-name></italic>, both species present ovate to cordate leaves, trinerved at the base to palminerved venation, conspicuous stipules, sessile to subsessile pistillate flowers with styles connate at the base, rotate staminate flowers and subglobose fruits. However, they too can be separated by several vegetative and reproductive characters (see Table <xref ref-type="table" rid="T1">1</xref> and identification key).</p><!--PageBreak --><p>Several collections (Cordeiro 3056, 3057, Riina and Caruzo 1526, 1529) from <abbrev xmlns:xlink="http://www.w3.org/1999/xlink" xlink:title="Atlantic Rain Forest" id="ABBRID0EMZAE" xlink:type="simple">ARF</abbrev> areas of São Paulo and Rio de Janeiro states show characteristics intermediate between <italic><tp:taxon-name><tp:taxon-name-part taxon-name-part-type="genus" reg="Croton">Croton</tp:taxon-name-part><tp:taxon-name-part taxon-name-part-type="species" reg="alchorneicarpus">alchorneicarpus</tp:taxon-name-part></tp:taxon-name></italic> and <italic><tp:taxon-name><tp:taxon-name-part taxon-name-part-type="genus" reg="Croton">C.</tp:taxon-name-part><tp:taxon-name-part taxon-name-part-type="species" reg="rizzinii">rizzinii.</tp:taxon-name-part></tp:taxon-name></italic> The overall aspect of the plant and the floral morphology are more similar to <italic><tp:taxon-name><tp:taxon-name-part taxon-name-part-type="genus" reg="Croton">C.</tp:taxon-name-part><tp:taxon-name-part taxon-name-part-type="species" reg="alchorneicarpus">alchorneicarpus</tp:taxon-name-part></tp:taxon-name></italic>, but the stipules are more similar to those of <italic><tp:taxon-name><tp:taxon-name-part taxon-name-part-type="genus" reg="Croton">C.</tp:taxon-name-part><tp:taxon-name-part taxon-name-part-type="species" reg="rizzinii">rizzinii</tp:taxon-name-part></tp:taxon-name></italic> (laciniate-glandular). Further studies and additional sampling of <italic><tp:taxon-name><tp:taxon-name-part taxon-name-part-type="genus" reg="Croton">Croton</tp:taxon-name-part></tp:taxon-name></italic> trees from the <abbrev xmlns:xlink="http://www.w3.org/1999/xlink" xlink:title="Atlantic Rain Forest" id="ABBRID0ED2AE" xlink:type="simple">ARF</abbrev> are needed to determine the identity of these specimens.</p><p><italic><tp:taxon-name><tp:taxon-name-part taxon-name-part-type="genus" reg="Croton">Croton</tp:taxon-name-part><tp:taxon-name-part taxon-name-part-type="species" reg="lagoensis">lagoensis</tp:taxon-name-part></tp:taxon-name></italic> Müll. Arg. is also similar to <italic><tp:taxon-name><tp:taxon-name-part taxon-name-part-type="genus" reg="Croton">C.</tp:taxon-name-part><tp:taxon-name-part taxon-name-part-type="species" reg="rizzinii">rizzinii</tp:taxon-name-part></tp:taxon-name></italic>, but it occurs in deciduous forest and in transitional areas between the Cerrado and the <abbrev xmlns:xlink="http://www.w3.org/1999/xlink" xlink:title="Atlantic Rain Forest" id="ABBRID0E62AE" xlink:type="simple">ARF</abbrev> in the state of Minas Gerais (<xref ref-type="bibr" rid="B20">Santos et al. 2017</xref>). Both species have ovate to cordate and pubescent leaves, two acropetiolar glands and campanulate pistillate flowers with sepals covering the en<!--PageBreak -->tire ovary. However, <italic><tp:taxon-name><tp:taxon-name-part taxon-name-part-type="genus" reg="Croton">C.</tp:taxon-name-part><tp:taxon-name-part taxon-name-part-type="species" reg="rizzinii">rizzinii</tp:taxon-name-part></tp:taxon-name></italic> differs from <italic><tp:taxon-name><tp:taxon-name-part taxon-name-part-type="genus" reg="Croton">C.</tp:taxon-name-part><tp:taxon-name-part taxon-name-part-type="species" reg="lagoensis">lagoensis</tp:taxon-name-part></tp:taxon-name></italic> mainly by its arborescent habit and other features listed in Table <xref ref-type="table" rid="T1">1</xref> and in the identification key.</p><p>The description of <italic><tp:taxon-name><tp:taxon-name-part taxon-name-part-type="genus" reg="Croton">C.</tp:taxon-name-part><tp:taxon-name-part taxon-name-part-type="species" reg="rizzinii">rizzinii</tp:taxon-name-part></tp:taxon-name></italic> adds to the number of species with laciniate stipules in <italic><tp:taxon-name><tp:taxon-name-part taxon-name-part-type="genus" reg="Croton">Croton</tp:taxon-name-part></tp:taxon-name></italic> and in section <tp:taxon-name><tp:taxon-name-part taxon-name-part-type="genus" reg="Croton"/><tp:taxon-name-part taxon-name-part-type="section" reg="Cyclostigma">Cyclostigma</tp:taxon-name-part></tp:taxon-name> in particular. Laciniate stipules are found in seven species in <italic><tp:taxon-name><tp:taxon-name-part taxon-name-part-type="genus" reg="Cyclostigma">Cyclostigma</tp:taxon-name-part></tp:taxon-name></italic> (<italic><tp:taxon-name><tp:taxon-name-part taxon-name-part-type="genus" reg="Croton">C.</tp:taxon-name-part><tp:taxon-name-part taxon-name-part-type="species" reg="charaguensis">charaguensis</tp:taxon-name-part></tp:taxon-name></italic> Standl., <italic><tp:taxon-name><tp:taxon-name-part taxon-name-part-type="genus" reg="Croton">C.</tp:taxon-name-part><tp:taxon-name-part taxon-name-part-type="species" reg="churutensis">churutensis</tp:taxon-name-part></tp:taxon-name></italic> Riina &amp; Cornejo, <italic><tp:taxon-name><tp:taxon-name-part taxon-name-part-type="genus" reg="Croton">C.</tp:taxon-name-part><tp:taxon-name-part taxon-name-part-type="species" reg="medusae">medusae</tp:taxon-name-part></tp:taxon-name></italic> Müll. Arg., <italic><tp:taxon-name><tp:taxon-name-part taxon-name-part-type="genus" reg="Croton">C.</tp:taxon-name-part><tp:taxon-name-part taxon-name-part-type="species" reg="perspeciosus">perspeciosus</tp:taxon-name-part></tp:taxon-name></italic> Croizat, <italic><tp:taxon-name><tp:taxon-name-part taxon-name-part-type="genus" reg="Croton">C.</tp:taxon-name-part><tp:taxon-name-part taxon-name-part-type="species" reg="purdiei">purdiei</tp:taxon-name-part></tp:taxon-name></italic> Müll. Arg., <italic><tp:taxon-name><tp:taxon-name-part taxon-name-part-type="genus" reg="Croton">C.</tp:taxon-name-part><tp:taxon-name-part taxon-name-part-type="species" reg="rizzinii">rizzinii</tp:taxon-name-part></tp:taxon-name></italic> and <italic><tp:taxon-name><tp:taxon-name-part taxon-name-part-type="genus" reg="Croton">C.</tp:taxon-name-part><tp:taxon-name-part taxon-name-part-type="species" reg="speciosus">speciosus</tp:taxon-name-part></tp:taxon-name></italic> Müll. Arg.), but they can be present in other sections of <tp:taxon-name><tp:taxon-name-part taxon-name-part-type="genus" reg="Croton">Croton</tp:taxon-name-part></tp:taxon-name> (sect. <tp:taxon-name><tp:taxon-name-part taxon-name-part-type="genus" reg="Croton"/><tp:taxon-name-part taxon-name-part-type="section" reg="Adenophylli">Adenophylli</tp:taxon-name-part><tp:taxon-name-part taxon-name-part-type="authority">Griseb.</tp:taxon-name-part></tp:taxon-name>, sect. <tp:taxon-name><tp:taxon-name-part taxon-name-part-type="genus" reg="Croton"/><tp:taxon-name-part taxon-name-part-type="section" reg="Barhamia">Barhamia</tp:taxon-name-part></tp:taxon-name> (Klotzsch) Baill., sect. <tp:taxon-name><tp:taxon-name-part taxon-name-part-type="genus" reg="Croton"/><tp:taxon-name-part taxon-name-part-type="section" reg="Medea">Medea</tp:taxon-name-part></tp:taxon-name> (Klotzsch) Pax, amongst others) (<xref ref-type="bibr" rid="B23">Van Ee et al. 2011</xref>). However, given the inconsistencies found in <italic><tp:taxon-name><tp:taxon-name-part taxon-name-part-type="genus" reg="Croton">Croton</tp:taxon-name-part></tp:taxon-name></italic> taxonomic treatments regarding the terms used to describe stipules, we suggest further studies to standardise this terminology across the genus.</p></tp:treatment-sec><ref-list><ref id="B23"><mixed-citation xmlns:xlink="http://www.w3.org/1999/xlink" xlink:type="simple"><person-group><name name-style="western"><surname>Van Ee</surname><given-names>BW</given-names></name><name name-style="western"><surname>Riina</surname><given-names>R</given-names></name><name name-style="western"><surname>Berry</surname><given-names>PE</given-names></name></person-group> (<year>2011</year>) <article-title>A revised infrageneric classification and molecular phylogeny of New World <italic><tp:taxon-name><tp:taxon-name-part taxon-name-part-type="genus">Croton</tp:taxon-name-part></tp:taxon-name></italic> (<tp:taxon-name><tp:taxon-name-part taxon-name-part-type="family">Euphorbiaceae</tp:taxon-name-part></tp:taxon-name>).</article-title><source>Taxon</source><volume>42</volume>: <fpage>793</fpage>–<lpage>823</lpage>. <ext-link xlink:type="simple" ext-link-type="doi" xlink:href="10.1002/tax.603013">https://doi.org/10.1002/tax.603013</ext-link></mixed-citation></ref><ref id="B14"><mixed-citation xmlns:xlink="http://www.w3.org/1999/xlink" xlink:type="simple"><person-group><name name-style="western"><surname>Myers</surname><given-names>N</given-names></name><name name-style="western"><surname>Mittermeier</surname><given-names>RA</given-names></name><name name-style="western"><surname>Mittermeier</surname><given-names>CG</given-names></name><name name-style="western"><surname>Fonseca</surname><given-names>GAB</given-names></name><name name-style="western"><surname>Kent</surname><given-names>J</given-names></name></person-group> (<year>2000</year>) <article-title>Biodiversity hotspots for conservation priorities.</article-title><source>Nature</source><volume>403</volume>: <fpage>853</fpage>–<lpage>858</lpage>. <ext-link xlink:type="simple" ext-link-type="doi" xlink:href="10.1038/35002501">https://doi.org/10.1038/35002501</ext-link></mixed-citation></ref><ref id="B13"><mixed-citation xmlns:xlink="http://www.w3.org/1999/xlink" xlink:type="simple"><person-group><name name-style="western"><surname>Joppa</surname><given-names>LN</given-names></name><name name-style="western"><surname>Roberts</surname><given-names>DL</given-names></name><name name-style="western"><surname>Myers</surname><given-names>N</given-names></name><name name-style="western"><surname>Pimm</surname><given-names>SL</given-names></name></person-group> (<year>2011</year>) <article-title>Biodiversity hotspots house most undiscovered plant species.</article-title><source>Proceedings of the National Academy of Sciences of the United States of America</source><volume>108</volume>: <fpage>13171</fpage>–<lpage>13176</lpage>. <ext-link xlink:type="simple" ext-link-type="doi" xlink:href="10.1073/pnas.1109389108">https://doi.org/10.1073/pnas.1109389108</ext-link></mixed-citation></ref><ref id="B19"><mixed-citation xmlns:xlink="http://www.w3.org/1999/xlink" xlink:type="simple"><person-group><name name-style="western"><surname>Riina</surname><given-names>R</given-names></name><name name-style="western"><surname>Berry</surname><given-names>PE</given-names></name><name name-style="western"><surname>Secco</surname><given-names>RDS</given-names></name><name name-style="western"><surname>Meier</surname><given-names>W</given-names></name><name name-style="western"><surname>Caruzo</surname><given-names>MBR</given-names></name></person-group> (<year>2018</year>) <article-title>Reassessment of <tp:taxon-name><tp:taxon-name-part taxon-name-part-type="genus">Croton</tp:taxon-name-part><tp:taxon-name-part taxon-name-part-type="infraspecific-rank">sect.</tp:taxon-name-part><tp:taxon-name-part taxon-name-part-type="section">Cleodora</tp:taxon-name-part></tp:taxon-name> (<tp:taxon-name><tp:taxon-name-part taxon-name-part-type="family">Euphorbiaceae</tp:taxon-name-part></tp:taxon-name>) points to the Amazon Basin as its Main Center of Diversity.</article-title><source>Annals of the Missouri Botanical Garden</source><volume>103</volume>: <fpage>330</fpage>–<lpage>350</lpage>. <ext-link xlink:type="simple" ext-link-type="doi" xlink:href="10.3417/2018131">https://doi.org/10.3417/2018131</ext-link></mixed-citation></ref><ref id="B20"><mixed-citation xmlns:xlink="http://www.w3.org/1999/xlink" xlink:type="simple"><person-group><name name-style="western"><surname>Santos</surname><given-names>RF</given-names></name><name name-style="western"><surname>Riina</surname><given-names>R</given-names></name><name name-style="western"><surname>Caruzo</surname><given-names>MBR</given-names></name></person-group> (<year>2017</year>) <article-title>Diversity of arborescent lineages of <tp:taxon-name><tp:taxon-name-part taxon-name-part-type="genus">Crotoneae</tp:taxon-name-part></tp:taxon-name> (<tp:taxon-name><tp:taxon-name-part taxon-name-part-type="family">Euphorbiaceae</tp:taxon-name-part></tp:taxon-name>) in the Brazilian Atlantic Rain Forest.</article-title><source>Plant Systematics and Evolution</source><volume>303</volume>: <fpage>1467</fpage>–<lpage>1497</lpage>. <ext-link xlink:type="simple" ext-link-type="doi" xlink:href="10.1007/s00606-017-1441-8">https://doi.org/10.1007/s00606-017-1441-8</ext-link></mixed-citation></ref><ref id="B4"><mixed-citation xmlns:xlink="http://www.w3.org/1999/xlink" xlink:type="simple"><person-group><name name-style="western"><surname>Caruzo</surname><given-names>MBR</given-names></name><name name-style="western"><surname>Cordeiro</surname><given-names>I</given-names></name></person-group> (<year>2007</year>) <article-title>Sinopse da tribo <italic><tp:taxon-name><tp:taxon-name-part taxon-name-part-type="genus">Crotoneae</tp:taxon-name-part></tp:taxon-name></italic> Dumort. (<tp:taxon-name><tp:taxon-name-part taxon-name-part-type="family">Euphorbiaceae</tp:taxon-name-part></tp:taxon-name><italic>s.s.</italic>) no Estado de São Paulo, Brasil.</article-title><source>Hoehnea</source><volume>34</volume>: <fpage>571</fpage>–<lpage>585</lpage>. <ext-link xlink:type="simple" ext-link-type="doi" xlink:href="10.1590/S2236-89062007000400011">https://doi.org/10.1590/S2236-89062007000400011</ext-link></mixed-citation></ref></ref-list></tp:taxon-treatment>
